# Supplementary material for: Radioiodine in Differentiated Thyroid Carcinoma: Do We Need Diagnostic Pre-Ablation Iodine-123 Scintigraphy to Optimize Treatment?
Source: Diagnostics (Basel). 2021 Mar 19;11(3):553. doi: 10.3390/diagnostics11030553 (PMC8003652; doi:10.3390/diagnostics11030553)
Supplement: Supplementary file 1 [file diagnostics-11-00553-s001.zip]

Archive with 8 entries (7 files):
- diagnostics-1148010-supplementary (1)/
- __MACOSX/._diagnostics-1148010-supplementary (1)
- diagnostics-1148010-supplementary (1)/Table S2.docx
- __MACOSX/diagnostics-1148010-supplementary (1)/._Table S2.docx
- diagnostics-1148010-supplementary (1)/File S1 Supplementary material.docx
- __MACOSX/diagnostics-1148010-supplementary (1)/._File S1 Supplementary material.docx
- diagnostics-1148010-supplementary (1)/Table S1.docx
- __MACOSX/diagnostics-1148010-supplementary (1)/._Table S1.docx
